# Supplementary material for: Pre-migration socioeconomic status and post-migration health satisfaction among Syrian refugees in Germany: A cross-sectional analysis
Source: PLoS Med. 2020 Mar 31;17(3):e1003093. doi: 10.1371/journal.pmed.1003093 (PMC7108713; doi:10.1371/journal.pmed.1003093)
Supplement: S1 Data — (DO) [file pmed.1003093.s013.do]

************************************************************************************************************************************************************
*paper: Pre-migration socioeconomic status and post-migration health satisfaction among Syrian refugees in Germany: a cross-sectional analysis
*do-file version: 18
*created: 09/03/18
*last change: 26/02/20

************************************************************************************************************************************************************
*STATA: 16
*packages

*findit dm0037
*ssc install estout

************************************************************************************************************************************************************
clear all
set more off
graph set window fontface default
set scheme s1color

************************************************************************************************************************************************************
*Set folder

glo data  "" 
glo output "" 

************************************************************************************************************************************************************
*Load data
*File must be stored in $data\wide\

use "$data\wide\bgp_refugees.dta ", clear

************************************************************************************************************************************************************

*Restriction: KEEP ONLY PEOPLE WITH SYRIAN NATIONALITY
keep if bgpr0101 == 19 //(2,298 observations deleted)
keep if bgpr_l_3401 >2012 & bgpr_l_3401 <. //(20 observations deleted)

*Recode missing data

/* According to https://www.diw.de/documents/dokumentenarchiv/17/diw_01.c.353304.de/soep-intro_march2010.pdf

Code Meaning
-1 no answer / do not know / item non-response
-2 does not apply
-3 after checking for plausibility a given value was found to be
implausible and finally deleted (to be interpreted like -1)
*/

glo all_var bgpr_l_0101 bgpr_l_0103 bgpr_l_0319 bgpr390 bgpr_l_402 bgpr_l_227  bgpr_l_15201 ///
	bgpr_l_151 bgpr_l_3401 bgpr_l_0501  bgpr_l_159 bgpr298  bgpr_l_160   bgpr457  bgpr_l_157 ///
	bgpr_l_3301 bgpr_l_3302 bgpr_l_3303 bgpr_l_3304 bgpr_l_3305 bgpr_l_3306 bgpr_l_3307 ///
	bgpr326 bgpr355 bgpr299 bgpr312 bgpr313 bgpr314 bgpr315 bgpr338 bgpr339 bgpr340 bgpr341 bgpr342 bgpr343

sum $all_var

foreach x of varlist $all_var {
	codebook `x'
	tab  `x' ,m
}

sum $all_var

*Recoding different variables to system missing according to codebook above

glo var_recode_all  bgpr_l_0103 bgpr_l_0319  bgpr390  bgpr_l_15201  bgpr_l_151 bgpr_l_0501 bgpr_l_159  bgpr298 ///
 bgpr_l_160    bgpr457  bgpr_l_157 bgpr326  bgpr355   bgpr299  bgpr312  bgpr313 bgpr314 bgpr315 
 
 
mvdecode $var_recode_all , mv(-1 -2 -3)
 
 
glo var_recode_part   bgpr_l_402 
mvdecode $var_recode_part  , mv(-1)

 
glo var_recode_dummy bgpr_l_3301 bgpr_l_3302 bgpr_l_3303 bgpr_l_3304 bgpr_l_3305 bgpr_l_3306 bgpr_l_3307 bgpr_l_402
 

mvdecode  $var_recode_dummy , mv(-2)
mvencode $var_recode_dummy , mv(0)
 
************************************************************************************************************************************************************
*Preparation of data

*Gender 
gen male =  2- bgpr_l_0101

*Age 
gen age = syear - bgpr_l_0103

*Region in Syria
rename bgpr_l_0319 area_syria

*Marital Status
rename  bgpr390 marital_stat

*Number of children 
rename  bgpr_l_402 number_children

*Education
recode bgpr_l_227 (-2 -1 = 6 "[6]Does not apply or N/A") (1 = 1 "[1]no qualifications")  ///
	(2 = 2 "[2]Middle school") (3 = 3 "[3]Practical-based") (4 = 4 "[4]General-based") ///
	(5 = 5 "[5]Certificate different"), gen(education)
	
*Income
*Recoded income based on currency exchange rates at the specific year	
gen income = . 
	replace income = . if bgpr_l_15201 ==. 
	replace income = . if bgpr_l_15201 ==-2
	replace income = 0 if bgpr_l_15201 ==0 
	replace income = bgpr_l_15201 if  bgpr_l_151 ==5 & bgpr_l_15201>=0
	replace income = bgpr_l_15201/1602 if  bgpr_l_151 ==8 & bgpr_l_15201>=0
	replace income = bgpr_l_15201/220 if  bgpr_l_151 ==13 & bgpr_l_15201>=0
	replace income = bgpr_l_15201/45 if  bgpr_l_151 ==16 & bgpr_l_15201>=0
	replace income = bgpr_l_15201/155 if  bgpr_l_151 ==19 & bgpr_l_15201>=0
	replace income = bgpr_l_15201/1.38 if  bgpr_l_151 ==20& bgpr_l_15201>=0

sum income, det

xtile inc_quar =income , n(4) 
replace inc_quar = 5 if income ==.
lab def INC 1 "1st" 2 "2nd" 3 "3rd" 4 "4th" 5 "N/A" 
lab val inc_quar INC
	
*Migration     
gen year_immigration_ger =  bgpr_l_3401
gen duration = syear-year_immigration_ger
tab duration
gen year_immigration_first =   bgpr_l_0501 
gen duration_mig=year_immigration_ger-year_immigration_first
tab duration_mig
recode duration_mi (0=0) (1=1) (2=2) (3=3) (4/41=4) (-1=5), gen (dur_mig_cat)
replace dur_mig_cat=5 if duration_mig== .
lab def dur 0"less than 1 year" 1"1 year" 2"2 years" 3"3 years" 4"4 years or more" 5"missing"
lab val dur_mig_cat dur

*Health Satisfaction 
rename bgpr_l_159  	hs0
rename bgpr298 		hs1	


*Life Satisfaction 
rename bgpr_l_160 	ls0
rename bgpr457 		ls1


*SES Measure 
gen ses = 5-bgpr_l_157
lab def rank  4 "[4] far above"  3 "[3] above"  2  "[2] average" 1 "[1] below" 0 "[0] far below"
lab val ses rank

* Current employment
rename  bgpr161 cur_employment_stat

* Negative migration experience
gen neg_count_exp=bgpr_l_3301+bgpr_l_3302+bgpr_l_3303+bgpr_l_3304+bgpr_l_3305+bgpr_l_3306+bgpr_l_3307

* Welcome culture

rename bgpr326 welcome_arrival
gen welcome_arrival_inv = 5- welcome_arrival 
* Health worries
gen health_worry =  bgpr355 if bgpr355>0
	replace health_worry=4-health_worry
	
label def WORRY 1 "No worries" 2 "Some worries" 3 "Major worries" 
lab val health_worry WORRY 

gen inv_health_worries =3-health_worr  // Create inverse to have the same direction of outcome 

	
* Self_reported Health status 	
gen health_status = 6-bgpr299
lab def health 5 "[5]Very good"  4 "[4]Good"  3  "[3]Satisfactory" 2 "[2]Not good" 1 "[1]Bad"
lab val health_status health


* Mental health. Patient health questionnaire(PHQ-4)
recode bgpr312 bgpr313 bgpr314 bgpr315 (1=0) (2=1) (3=2) (4=3)
alpha  bgpr312 bgpr313 bgpr314 bgpr315 
gen mental =  bgpr312 + bgpr313 +bgpr314 +bgpr315 
recode mental (0/2=0) (3/5=1) (6/8=2) (9/12=3), gen (mental_cat)
lab def MENTAL 0"normal" 1"mild" 2"moderate" 3"severe"
lab val mental_cat MENTAL
tab mental_cat

gen inv_mental =12-mental  // Create inverse to have the same direction of outcome 

keep persnr male age education income inc_quar year_immigration_ger duration ses mental_cat inv_mental mental health_status inv_health_worries health_worry welcome_arrival neg_count_exp hs0 hs1 ls0 ls1 marital_stat cur_employment_stat number_children area_syria duration_mig  dur_mig_cat welcome_arrival_inv bgpr_l_3301 bgpr_l_3302 bgpr_l_3303 bgpr_l_3304 bgpr_l_3305 bgpr_l_3306 bgpr_l_3307  bgpr338 bgpr339 bgpr340 bgpr341 bgpr342 bgpr343

save "$data\wide\bgp_refugees_working.dta ", replace 


************************ TABLE 1 DESCRIPTIVE DATA  **************************************

use "$data\wide\bgp_refugees_working.dta ", clear

tab marital_stat , gen(ms)
tab year_immigration_ger , gen(yrimg)
gen unemployed = cur_employment == 9
tab dur_mig_cat, gen(mig_dur)
lab def WELCOME_INV 4 "[4]Totally"  3 "[3]Mostly"  2  "[2]In some ways" 1 "[1]Hardly at all" 0 "[0]Not at all"
lab val welcome_arrival_inv   WELCOME_INV
tab welcome_arrival_inv welcome_arrival 
tab education, gen(edu)
tab inc_quar, gen(inc)

glo dem male age ms1 ms2 ms3 ms4 edu1 edu2 edu3 edu4 edu5 edu6 inc1 inc2 inc3 inc4 inc5 number_children ///
	hs0 hs1 inv_mental inv_health_worries health_status ses  ls0 ls1 ///
	neg_count_exp mig_dur1 mig_dur2 mig_dur3 mig_dur4 mig_dur5 mig_dur6 unemployed  welcome_arrival_inv yrimg1 yrimg2 yrimg3 yrimg4  


eststo full: estpost summarize $dem 
eststo female: estpost summarize $dem   if  male == 0	
eststo male: estpost summarize $dem   if   male == 1


************************ VARIABLE GLOBAL **************************************
* Control variables 

glo exo_dem male c.age##c.age
glo demo male c.age##c.age  i.marital_stat  i.inc_quar i.education c.number_children  i.area  
glo migration c.neg_count_exp i.dur_mig_cat          
glo post i.duration i.cur_employment c.welcome_arrival_inv

************************ REGRESSION DATA ON INDIVIDUAL LEVEL **************************************

************************ TABLE 2 HEALTH REGRESSION **************************************

glo all_covar $exo_dem

reg hs1   ses $all_covar  ,vce(cluster persnr) 
est stor reg1
reg health_stat  ses $all_covar   ,vce(cluster persnr) 
est stor reg2
reg inv_mental ses $all_covar   ,vce(cluster persnr) 
est stor reg3
reg inv_health_worr ses $all_covar   ,vce(cluster persnr) 
est stor reg4
reg ls1 ses $all_covar    ,vce(cluster persnr) 
est stor reg5 


esttab   reg1 reg2 reg3 reg4 reg5 using "$output/table2_1.rtf", ar2(2) ci(2) star(* 0.1 ** 0.05 *** 0.01) b(%6.2f) nogaps replace varwidth(40) ///
order () ///
keep (ses) ///
drop ( ) ///
refcat (2.marital_stat "Single" ) ///
mtitle (HealthSat SRHealth  Mental HealthWorr LifeSat) ///
indicate () ///
title()   ///
nodep coeflabels( ses "SES in T0" 1.time "T1" ///
1.time#c.ses  "SES x T1" male "Male" age "Age" c.age#c.age "Age²" ///
2.marital_stat "Married" 4.marital_stat "Divorced" 6.marital_stat "Widowed" ///
 number_children "Number of children" neg_count_exp "Negative migration experience (count)"  _cons "Intercept")  ///
nonote note("" )

************************************************************************************************

glo all_covar $demo

reg hs1   ses $all_covar  ,vce(cluster persnr) 
est stor reg1
reg health_stat  ses $all_covar   ,vce(cluster persnr) 
est stor reg2
reg inv_mental ses $all_covar   ,vce(cluster persnr) 
est stor reg3
reg inv_health_worr ses $all_covar   ,vce(cluster persnr) 
est stor reg4
reg ls1 ses $all_covar    ,vce(cluster persnr) 
est stor reg5 


esttab  reg1 reg2 reg3 reg4 reg5 using "$output/table2_2.rtf",  ar2(2) ci(2) star(* 0.1 ** 0.05 *** 0.01) b(%6.2f) nogaps replace varwidth(40) ///
order () ///
keep (ses) ///
drop ( ) ///
refcat (2.marital_stat "Single" ) ///
mtitle (HealthSat SRHealth  Mental HealthWorr LifeSat) ///
indicate () ///
title()   ///
nodep coeflabels( ses "SES in T0" 1.time "T1" ///
1.time#c.ses  "SES x T1" male "Male" age "Age" c.age#c.age "Age²" ///
2.marital_stat "Married" 4.marital_stat "Divorced" 6.marital_stat "Widowed" ///
 number_children "Number of children" neg_count_exp "Negative migration experience (count)"  _cons "Intercept")  ///
nonote note("" )

************************************************************************************************

glo all_covar $demo $migration

reg hs1   ses $all_covar  ,vce(cluster persnr) 
est stor reg1
reg health_stat  ses $all_covar   ,vce(cluster persnr) 
est stor reg2
reg inv_mental ses $all_covar   ,vce(cluster persnr) 
est stor reg3
reg inv_health_worr ses $all_covar   ,vce(cluster persnr) 
est stor reg4
reg ls1 ses $all_covar    ,vce(cluster persnr) 
est stor reg5 


*

esttab  reg1 reg2 reg3 reg4 reg5 using "$output/table2_3.rtf" ,   ar2(2) ci(2) star(* 0.1 ** 0.05 *** 0.01) b(%6.2f) nogaps replace varwidth(40) ///
order () ///
keep (ses) ///
drop ( ) ///
refcat (2.marital_stat "Single" ) ///
mtitle (HealthSat SRHealth  Mental HealthWorr LifeSat) ///
indicate () ///
title()   ///
nodep coeflabels( ses "SES in T0" 1.time "T1" ///
1.time#c.ses  "SES x T1" male "Male" age "Age" c.age#c.age "Age²" ///
2.marital_stat "Married" 4.marital_stat "Divorced" 6.marital_stat "Widowed" ///
 number_children "Number of children" neg_count_exp "Negative migration experience (count)"  _cons "Intercept")  ///
nonote addnote("" )
************************************************************************************************

glo all_covar $demo $migration $post

reg hs1   ses $all_covar  ,vce(cluster persnr) 
est stor reg1
reg health_stat  ses $all_covar   ,vce(cluster persnr) 
est stor reg2
reg inv_mental ses $all_covar   ,vce(cluster persnr) 
est stor reg3
reg inv_health_worr ses $all_covar   ,vce(cluster persnr) 
est stor reg4
reg ls1 ses $all_covar    ,vce(cluster persnr) 
est stor reg5 


*using "$output/table2_4.rtf"
esttab  reg1 reg2 reg3 reg4 reg5  using "$output/table2_4.rtf",   ar2(2) ci(2) star(* 0.1 ** 0.05 *** 0.01) b(%6.2f) nogaps replace varwidth(40) ///
order () ///
keep (ses) ///
drop ( ) ///
refcat (2.marital_stat "Single" ) ///
mtitle (HealthSat SRHealth  Mental HealthWorr LifeSat) ///
indicate () ///
title()   ///
nodep coeflabels( ses "SES in T0" 1.time "T1" ///
1.time#c.ses  "SES x T1" male "Male" age "Age" c.age#c.age "Age²" ///
2.marital_stat "Married" 4.marital_stat "Divorced" 6.marital_stat "Widowed" ///
 number_children "Number of children" neg_count_exp "Negative migration experience (count)"  _cons "Intercept")  ///
nonote note("" )


************************ SUPPORTING INFORMATION ON THE INDIVIDUAL LEVEL DATA  **************************************

	
glo dem male age ms1 ms2 ms3 ms4 edu1 edu2 edu3 edu4 edu5 edu6 inc1 inc2 inc3 inc4 inc5 number_children ///
	hs0 hs1 inv_mental inv_health_worries health_status ses  ls0 ls1 ///
	neg_count_exp mig_dur1 mig_dur2 mig_dur3 mig_dur4 mig_dur5 mig_dur6 unemployed  welcome_arrival_inv yrimg1 yrimg2 yrimg3 yrimg4  

forvalues i = 0(1)4 {
	makematrix ses`i' , from(r(mean) r(N)) vector: sum $dem if ses==`i'
}
matrix ses = ses0, ses1, ses2, ses3, ses4


matrix rownames ses = Male Age Single Married Divorced Widowed "No qualifications" "Middle school" "Practical-based" "General-based" ///
	"Certificate different" "Education N/A"  "1st quartile" "2nd quartile" "3rd quartile" "4th quartile" "Income N/A" "Number of children" "Health satisfaction in T0" "Health satisfaction in T1" ///
	"Mental health issues in T1" "Health worries in T1" "Self-reported health in T1" "Relative economic rank in T0"  "Life satisfaction in T0" ///
	"Life satisfaction in T1" "Number of neg experiences" "Less than 1 year" "1 year" "2 years" "3 years" "4 years or more" "Duration N/A" "Unemployed" "Feeling welcome" "2013" "2014" 2015 2016


matrix colnames ses = "Well below average" "Below average" "Average"	"Above average" "Well above average"
matrix list ses, format(%4.2f) title(Descriptives by Ses)  
************************************************************************	

	
	
************************  S1 TABLE  **************************************	
egen m_health=mean(health_stat)  ,by (hs1)
egen m_inv_mental =mean(inv_mental) ,by (hs1)
egen m_ls =mean(ls1) ,by (hs1)
	
spearman hs1 health_stat inv_mental ls1 ,  stats(rho p)  

************************************************************************

	
	
************************ S1 FIG **************************************	
twoway scatter m_health hs1  ///
	|| scatter m_inv_mental hs1 ///
	|| scatter m_ls hs1 , ylabel(0(2)10) legend( size(medsmall) label(1 "Self-rated health (SRH) r=.80*") ///
	label(2 "Mental issues (MI) r=.29*") label(3 "Life satisfaction (LS) r=.31*")) ///
	 ///
	xtitle("Health satisfaction", size(medsmall)) ytitle("SRH 1-5; MI 0-12; LS 0-10", size(medsmall))    
* Notes note("Note: r reflects the spearman correlation coefficient with health satisfaction in T1. ""MI scale was inverted. Y-title shows total range of the variable." "* indicates a p-value<0.05."	
graph export "$output/S1_Fig.tif", width(1200) replace
************************************************************************

	
	
************************ S2 FIG **************************************
graph bar (mean) hs1 , over(health_worry) ///
ytitle("Health satisfaction", size(medsmall)) 
graph export "$output/S2_Fig.tif", width(1200) replace
************************************************************************	

	
	
************************ S2 TABLE **************************************
bysort ses: eststo ses_cut: estpost summarize $dem


************************************************************************

	
	
************************ S3 TABLE  **************************************
reg inv_mental $exo_dem bgpr_l_3301 bgpr_l_3302 bgpr_l_3303 bgpr_l_3304 bgpr_l_3305 bgpr_l_3306 bgpr_l_3307,  vce(robust)
est sto reg1
reg ses  $exo_dem  bgpr_l_3301 bgpr_l_3302 bgpr_l_3303 bgpr_l_3304 bgpr_l_3305 bgpr_l_3306 bgpr_l_3307,  vce(robust)
est sto reg2

*using "$output/mig_exp.rtf"

esttab   reg1 reg2 using "$output/mig_exp.rtf", ar2(2) ci(2) star(* 0.1 ** 0.05 *** 0.01) b(%6.2f) nogaps replace varwidth(40) ///
order () ///
keep () ///
drop () ///
refcat (2.marital_stat "Single" ) ///
mtitle (Mental SES) ///
indicate () ///
title()   ///
nodep coeflabels( last_econ_sit_rel_rank "SES in T0" 1.time "T1" ///
	1.time#c.last_econ_sit_rel_rank  "SES x T1" male "Male" age "Age" c.age#c.age "Age²" ///
	2.marital_stat "Married" 4.marital_stat "Divorced" 6.marital_stat "Widowed" ///
	 number_children "Number of children" neg_count_exp "Negative migration experience (count)"  _cons "Intercept"  ///
	bgpr_l_3301 "Financial fraud or financial exploitation"   ///
	bgpr_l_3302 "Sexual harassment" ///
	bgpr_l_3303 "Physical attacks" ///
	bgpr_l_3304 "Shipwreck" ///
	bgpr_l_3305 "Robbery" ///
	bgpr_l_3306 "Blackmail" ///
	bgpr_l_3307 "Imprisonment") ///
 nonote note("" )

************************************************************************


************************ S4 TABLE **************************************
glo all_covar $exo_dem

ologit hs1   ses $all_covar  ,vce(cluster persnr) 
est stor ologit1
ologit health_stat  ses $all_covar   ,vce(cluster persnr) 
est stor ologit2
ologit inv_mental ses $all_covar   ,vce(cluster persnr) 
est stor ologit3
ologit inv_health_worr ses $all_covar   ,vce(cluster persnr) 
est stor ologit4
ologit ls1 ses $all_covar    ,vce(cluster persnr) 
est stor ologit5 


*
esttab   ologit1 ologit2 ologit3 ologit4 ologit5 using "$output/table2_1_olog.rtf", ar2(2) ci(2) star(* 0.1 ** 0.05 *** 0.01) b(%6.2f) nogaps replace varwidth(40) ///
order () ///
keep (ses) ///
drop ( ) ///
refcat (2.marital_stat "Single" ) ///
mtitle (HealthSat SRHealth  Mental HealthWorr LifeSat) ///
indicate () ///
title()   ///
nodep coeflabels( ses "SES in T0" 1.time "T1" ///
1.time#c.ses  "SES x T1" male "Male" age "Age" c.age#c.age "Age²" ///
2.marital_stat "Married" 4.marital_stat "Divorced" 6.marital_stat "Widowed" ///
 number_children "Number of children" neg_count_exp "Negative migration experience (count)"  _cons "Intercept")  ///
nonote note("" )

************************************************************************************************

glo all_covar $demo

ologit hs1   ses $all_covar  ,vce(cluster persnr) 
est stor ologit1
ologit health_stat  ses $all_covar   ,vce(cluster persnr) 
est stor ologit2
ologit inv_mental ses $all_covar   ,vce(cluster persnr) 
est stor ologit3
ologit inv_health_worr ses $all_covar   ,vce(cluster persnr) 
est stor ologit4
ologit ls1 ses $all_covar    ,vce(cluster persnr) 
est stor ologit5 


esttab  ologit1 ologit2 ologit3 ologit4 ologit5 using "$output/table2_2olog.rtf",  ar2(2) ci(2) star(* 0.1 ** 0.05 *** 0.01) b(%6.2f) nogaps replace varwidth(40) ///
order () ///
keep (ses) ///
drop ( ) ///
refcat (2.marital_stat "Single" ) ///
mtitle (HealthSat SRHealth  Mental HealthWorr LifeSat) ///
indicate () ///
title()   ///
nodep coeflabels( ses "SES in T0" 1.time "T1" ///
1.time#c.ses  "SES x T1" male "Male" age "Age" c.age#c.age "Age²" ///
2.marital_stat "Married" 4.marital_stat "Divorced" 6.marital_stat "Widowed" ///
 number_children "Number of children" neg_count_exp "Negative migration experience (count)"  _cons "Intercept")  ///
nonote note("" )

************************************************************************************************

glo all_covar $demo $migration

ologit hs1   ses $all_covar  ,vce(cluster persnr) 
est stor ologit1
ologit health_stat  ses $all_covar   ,vce(cluster persnr) 
est stor ologit2
ologit inv_mental ses $all_covar   ,vce(cluster persnr) 
est stor ologit3
ologit inv_health_worr ses $all_covar   ,vce(cluster persnr) 
est stor ologit4
ologit ls1 ses $all_covar    ,vce(cluster persnr) 
est stor ologit5 


esttab  ologit1 ologit2 ologit3 ologit4 ologit5 using "$output/table2_3olog.rtf",  ar2(2) ci(2) star(* 0.1 ** 0.05 *** 0.01) b(%6.2f) nogaps replace varwidth(40) ///
order () ///
keep (ses) ///
drop ( ) ///
refcat (2.marital_stat "Single" ) ///
mtitle (HealthSat SRHealth  Mental HealthWorr LifeSat) ///
indicate () ///
title()   ///
nodep coeflabels( ses "SES in T0" 1.time "T1" ///
1.time#c.ses  "SES x T1" male "Male" age "Age" c.age#c.age "Age²" ///
2.marital_stat "Married" 4.marital_stat "Divorced" 6.marital_stat "Widowed" ///
 number_children "Number of children" neg_count_exp "Negative migration experience (count)"  _cons "Intercept")  ///
nonote note("" )
************************************************************************************************

glo all_covar $demo $migration $post

ologit hs1   ses $all_covar  ,vce(cluster persnr) 
est stor ologit1
ologit health_stat  ses $all_covar   ,vce(cluster persnr) 
est stor ologit2
ologit inv_mental ses $all_covar   ,vce(cluster persnr) 
est stor ologit3
ologit inv_health_worr ses $all_covar   ,vce(cluster persnr) 
est stor ologit4
ologit ls1 ses $all_covar    ,vce(cluster persnr) 
est stor ologit5 


esttab  ologit1 ologit2 ologit3 ologit4 ologit5 using "$output/table2_4olog.rtf",  ar2(2) ci(2) star(* 0.1 ** 0.05 *** 0.01) b(%6.2f) nogaps replace varwidth(40) ///
order () ///
keep (ses) ///
drop ( ) ///
refcat (2.marital_stat "Single" ) ///
mtitle (HealthSat SRHealth  Mental HealthWorr LifeSat) ///
indicate () ///
title()   ///
nodep coeflabels( ses "SES in T0" 1.time "T1" ///
1.time#c.ses  "SES x T1" male "Male" age "Age" c.age#c.age "Age²" ///
2.marital_stat "Married" 4.marital_stat "Divorced" 6.marital_stat "Widowed" ///
 number_children "Number of children" neg_count_exp "Negative migration experience (count)"  _cons "Intercept")  ///
nonote note("" )
************************************************************************************************


************************ RESHAPE THE DATA TO LONG FORMAT *************************** RESHAPE THE DATA TO LONG FORMAT **************************************
reshape long ls hs ,i(persnr) j(time) 
lab def TIME 0 "T0" 1 "T1" 
lab val time TIME 
xtset persnr time
************************************************************************************************


************************ TABLE 3 HEALTH SAT REGRESSION **************************************

reg hs c.ses##i.time $exo_dem ,  vce(cluster persnr)
est stor reg4
reg hs c.ses##i.time $demo, vce(cluster persnr)
est stor reg5
reg hs c.ses##i.time $demo $migration, vce(cluster persnr)
est stor reg6
reg hs c.ses##i.time $demo $migration $post, vce(cluster persnr)
est stor reg7
xtreg hs c.ses##i.time, fe vce(cluster persnr)
est stor reg8


esttab   reg4  reg5  reg6 reg7 reg8  using "$output/table3_small.rtf"  , ar2(2) ci(2) star(* 0.1 ** 0.05 *** 0.01) b(%6.2f) nogaps replace varwidth(40) ///
order () ///
keep (ses 1.time 1.time#c.ses ) ///
drop () /// 
refcat () ///
mtitle (OLS OLS OLS OLS FE ) ///
indicate ("Syrian regional dummies = *area_syria"  "Year of arrival = *duration") ///
title()   ///
nodep coeflabels( ses "SES in T0" 1.time "T1" ///
1.time#c.ses  "SES x T1" male "Male" age "Age" c.age#c.age "Age²" ///
2.marital_stat "Married" 4.marital_stat "Divorced" 6.marital_stat "Widowed" ///
 number_children "Number of children" neg_count_exp "Negative migration experience (count)"  _cons "Intercept")  ///
nonote note("" ) 
************************************************************************


************************ FIG 1  **************************************

reg hs i.ses##i.time  $demo $migration $post  , vce(cluster persnr)
margins ses#time 
marginsplot ,xlabel( 0 "well below" 1"below" 2 "average" 3 "above" 4 "well above    ", labsize(small)) ///
	xtitle("SES in T0", size(medsmall)) ytitle("Health satisfaction", size(medsmall)) title("" ) ylabel(6(1)10,labsize(small) angle(0)) ysize(3) xsize(4)
graph export "$output/Fig1.tif", width(1200) replace
************************************************************************
	
	
	
************************ FIG 2  **************************************
reg hs c.ses##ib0.time  $demo $migration $post if male == 1 , vce(cluster persnr)
est sto reg_m
margins time, at( ses= (0(1)4)) 
marginsplot ,xlabel( 0 "well below" 1"below" 2 "average" 3 "above" 4 "well above    ", labsize(small)) ///
	xtitle("SES in T0", size(medsmall)) ytitle("Health satisfaction", size(medsmall)) title("" ) ylabel(6(1)10,labsize(small) angle(0)) ysize(3) xsize(4)
graph export "$output/Fig2.tif", width(1200) replace
************************************************************************
	
	
	
*********************** FIG 3  **************************************

reg hs c.ses##ib0.time $demo $migration $post if male == 0 , vce(cluster persnr)
est sto reg_w
margins time, at( ses= (0(1)4)) 
marginsplot ,xlabel( 0 "well below" 1"below" 2 "average" 3 "above" 4 "well above    ", labsize(small)) ///
	xtitle("SES in T0", size(medsmall)) ytitle("Health satisfaction", size(medsmall)) title("" ) ylabel(6(1)10,labsize(small) angle(0)) ysize(3) xsize(4)
graph export "$output/Fig3.tif", width(1200) replace
************************************************************************

	
	
************************ FIG 4 *************************************	
reg ls i.ses##i.time $demo $migration $post, vce(cluster persnr)
margins ses#time 
marginsplot ,xlabel( 0 "well below" 1"below" 2 "average" 3 "above" 4 "well above    ", labsize(small)) ///
	xtitle("SES in T0", size(medsmall)) ytitle("Life satisfaction", size(medsmall)) title("" ) ylabel(5(1)10,labsize(small) angle(0)) ysize(3) xsize(4)
graph export "$output/Fig4.tif", width(1200) replace
	
	
	
******************************************************************************
	
************************ SUPPORTING INFORMATION FOR LONG FORMAT LEVEL DATA  **************************************

	
	
*********************** S5 TABLE  **************************************	
reg hs c.ses##i.time $exo_dem ,  vce(cluster persnr)
est stor reg4
reg hs c.ses##i.time $demo, vce(cluster persnr)
est stor reg5
reg hs c.ses##i.time $demo $migration, vce(cluster persnr)
est stor reg6
reg hs c.ses##i.time $demo $migration $post, vce(cluster persnr)
est stor reg7
xtreg hs c.ses##i.time, fe vce(cluster persnr)
est stor reg8

* using "$output/table3.rtf"
esttab   reg4  reg5  reg6 reg7 reg8  using "$output/table3.rtf"   , ar2(2) ci(2) star(* 0.1 ** 0.05 *** 0.01) b(%6.2f) nogaps replace varwidth(40) ///
order () ///
keep () ///
drop (0.time#c.ses  0.time 0.dur_mig_cat  ) ///
refcat (2.marital_stat "Single" ) ///
mtitle (OLS OLS OLS OLS FE ) ///
indicate ("Syrian regional dummies = *area_syria"  "Year of arrival = *duration") ///
title()   ///
nodep coeflabels( ses "SES in T0" 1.time "T1" ///
1.time#c.ses  "SES x T1" male "Male" age "Age" c.age#c.age "Age²" ///
2.marital_stat "Married" 4.marital_stat "Divorced" 6.marital_stat "Widowed" ///
 number_children "Number of children" neg_count_exp "Negative migration experience (count)"  _cons "Intercept")  ///
nonote addnote("" ) 
	
************************************************************************


*********************** S6 TABLE  **************************************	

ologit hs c.ses##i.time $exo_dem ,  vce(cluster persnr)
est stor reg4
ologit hs c.ses##i.time $demo, vce(cluster persnr)
est stor reg5
ologit hs c.ses##i.time $demo $migration, vce(cluster persnr)
est stor reg6
ologit hs c.ses##i.time $demo $migration $post, vce(cluster persnr)
est stor reg7

*using "$output/table3_small_ologit.rtf"
esttab   reg4  reg5  reg6 reg7 using "$output/table3_small_ologit.rtf"   , ar2(2) ci(2) star(* 0.1 ** 0.05 *** 0.01) b(%6.2f) nogaps replace varwidth(40) ///
	order () ///
	keep (ses 1.time 1.time#c.ses ) ///
	drop () /// 
	refcat () ///
	mtitle (OLogit OLogit  OLogit  OLogit  ) ///
	title()  ///
	nodep coeflabels( ses "SES in T0" 1.time "T1" ///
	1.time#c.ses  "SES x T1" male "Male" age "Age" c.age#c.age "Age²" ///
	2.marital_stat "Married" 4.marital_stat "Divorced" 6.marital_stat "Widowed" ///
	 number_children "Number of children" neg_count_exp "Negative migration experience (count)"  _cons "Intercept")  ///
	nonote note("" ) 
	
	
************************************************************************

	
	
*********************** S7 TABLE  **************************************
	
reg hs c.ses##ib0.time  $demo $migration $post if male == 1 , vce(cluster persnr)
est sto reg_m

reg hs c.ses##ib0.time $demo $migration $post if male == 0 , vce(cluster persnr)
est sto reg_w


*using "$output/table_app_malefemaleplot.rtf" 
esttab reg_m reg_w  using "$output/table_app_malefemaleplot.rtf"   , ar2(2) ci(2) star(* 0.1 ** 0.05 *** 0.01) b(%6.2f) nogaps replace varwidth(40) ///
order () ///
keep (ses 1.time  1.time#c.ses male age c.age#c.age   ) ///
drop () ///
refcat (2.marital_stat "Single" ) ///
mtitle (Men Women ) ///
indicate ("Socio-demographics = 1.marital_stat" "Migration experience = *area_syria"  "Experience in Germany = *.duration"  ) ///
title()   ///
nodep coeflabels( ses "SES in T0" 1.time "T1" ///
1.time#c.ses  "SES x T1" male "Male" age "Age" c.age#c.age "Age²" _cons "Intercept")  ///
nonote note("" ) 
			
************************************************************************

	
	
*********************** S8 TABLE  **************************************

reg ls c.ses##i.time $exo_dem,  vce(cluster persnr)
est stor reg4
reg ls c.ses##i.time $demo, vce(cluster persnr)
est stor reg5
reg ls c.ses##i.time $demo $migration, vce(cluster persnr)
est stor reg6
reg ls c.ses##i.time $demo $migration $post, vce(cluster persnr)
est stor reg7
xtreg ls c.ses##i.time, fe vce(cluster persnr)
est stor reg8

* using "$output/table3.rtf"
esttab   reg4  reg5  reg6 reg7 reg8 using "$output/table3.rtf"   , ar2(2) ci(2) star(* 0.1 ** 0.05 *** 0.01) b(%6.2f) nogaps replace varwidth(40) ///
order () ///
keep () ///
drop (0.time#c.ses 0.time 1.marital_stat  ) ///
refcat (2.marital_stat "Single" ) ///
mtitle (OLS OLS OLS FE ) ///
indicate ("Syrian regional dummies = *area_syria" ) ///
title()   ///
nodep coeflabels( ses "SES in T0" 1.time "T1" ///
1.time#c.ses  "SES x T1" male "Male" age "Age" c.age#c.age "Age²" ///
2.marital_stat "Married" 4.marital_stat "Divorced" 6.marital_stat "Widowed" ///
 number_children "Number of children" neg_count_exp "Negative migration experience (count)"  _cons "Intercept")  ///
nonote note("" ) 

************************************************************************

	
		
*********************** S9 TABLE  **************************************	

* Test for importance of ceiling effects 	
* 1: Subsample analysis without individuals that have ceiling or floor response at baseline 
gen ceiling = 0
		replace ceiling = 1 if hs == 10 & time ==0 
		replace ceiling = 1 if hs == 0 & time ==0 
		
tab hs ceiling	

reg hs c.ses##i.time $exo_dem 				 ,  vce(cluster persnr)
est stor reg1

reg hs c.ses##i.time $exo_dem 				if ceiling ==0 ,  vce(cluster persnr)
est stor reg2

	
* 2: Follow Huang, I. C., Frangakis, C., Atkinson, M. J., Willke, R. J., Leite, W. L., Vogel, W. B., & Wu, A. W. (2008). Addressing ceiling effects in health status measures: A comparison of techniques applied to measures for people with HIV disease. Health Services Research, 43, 327–339. and use a tobit model + log dependent variable 

		
tobit hs c.ses##i.time $exo_dem,  vce(cluster persnr) ul(10) ll(0)		
est sto reg4

gen log_hs = ln(hs)	
	
tobit log_hs c.ses##i.time $exo_dem,  vce(cluster persnr) ul(2.302585) ll(0)
est sto reg5


esttab   reg1 reg2  reg4 reg5     , ar2(2) ci(2) star(* 0.1 ** 0.05 *** 0.01) b(%6.2f) nogaps replace varwidth(40) ///
order () ///
keep (ses 1.time 1.time#c.ses  ) ///
drop () ///
refcat ( ) ///
mtitle (OLS OLS OLS OLS OLS  ) ///
indicate () ///
title()   ///
nodep coeflabels( ses "SES in T0" 1.time "T1" ///
1.time#c.ses  "SES x T1" male "Male" age "Age" c.age#c.age "Age²" ///
2.marital_stat "Married" 4.marital_stat "Divorced" 6.marital_stat "Widowed" ///
 number_children "Number of children" neg_count_exp "Negative migration experience (count)"  _cons "Intercept")  ///
nonote addnote("" ) 
			
************************************************************************

	
	
************************************************************************************************	
*END DO-FILE 
